# Supplementary material for: Dietary Intake Is Unlikely to Explain Symptom Severity and Syndrome-Specific Microbiome Alterations in a Cohort of Women with Fibromyalgia
Source: Int J Environ Res Public Health. 2022 Mar 10;19(6):3254. doi: 10.3390/ijerph19063254 (PMC8950034; doi:10.3390/ijerph19063254)
Supplement: Supplementary file 1 [file ijerph-19-03254-s001.zip]

Archive with 1 entries (1 files):
- ijerph-1521259-supplementary.pdf
